# Supplementary material for: Detection for disease tipping points by landscape dynamic network biomarkers
Source: Natl Sci Rev. 2018 Dec 28;6(4):775–85. doi: 10.1093/nsr/nwy162 (PMC8291500; doi:10.1093/nsr/nwy162)
Supplement: nwy162_Supplemental_Files [file nwy162_supplemental_files.zip]

Archive with 25 entries (25 files):
- Figure_S1.pdf
- Figure_S10.pdf
- Figure_S11.pdf
- Figure_S12.pdf
- Figure_S13.pdf
- Figure_S14.pdf
- Figure_S15.pdf
- Figure_S16.pdf
- Figure_S17.pdf
- Figure_S18.pdf
- Figure_S19.pdf
- Figure_S2.pdf
- Figure_S3.pdf
- Figure_S4.pdf
- Figure_S5.pdf
- Figure_S6.pdf
- Figure_S7.pdf
- Figure_S8.pdf
- Figure_S9.pdf
- Table_S1.docx
- Table_S2.docx
- Table_S3.docx
- Table_S4.docx
- Table_S5.docx
- Table_S6.docx
